# Supplementary material for: Structural basis of p62/SQSTM1 helical filaments and their role in cellular cargo uptake
Source: Nat Commun. 2020 Jan 23;11:440. doi: 10.1038/s41467-020-14343-8 (PMC6978347; doi:10.1038/s41467-020-14343-8)
Supplement: Supplementary file 7 — Source Data [file 41467_2020_14343_MOESM7_ESM.xlsx]

## Sheet: Figure 1C
Figure 1C

## Sheet: Figure 3F
Figure 3F
									construct	relative intensity (N=3)	SE
									WT	1	0.111
									K11A	0.3214	0.1432
									D64A	0.2732	0.1132
									E61A	0.21343	0.1532
									D60A/D62A	0.07321	0.11367
									K11A/D60A	0.0382	0.0813
									R19A/R20A	0.0024	0.1353

## Sheet: Figure 4C
Figure 4C
P62	P62PB1-NBR1
410.14	154.034
746.65	565.561
442.354	2060.32
1420.36	1444.67
813.538	1621.43
1155.35	156.529
3984.76	260.97
1763.92	251.479
2292.68	1112.07
502.263	461.348
1214.86	1742.19
1516.31	200.247
2016.16	117.156
3366.28	799.909
1235.28	511.621
1526.77	811.818
460.826	686.431
1589.93	389.007
1377.5	503.028
1300.04	847.083
2461.59	116.478
2123.28	234.712
4102.75	133.164
2437.67	869.227
344.369	858.311
1394.87	110.295
3173.23	110.04
716.432	877.496
2341.32	475.171
809.54	93.657
2863.49	119.326
1227.13	476.62
1152.51	265.065
3723.37	139.585
1482.57	398.989
1542.33	573.991
1752.47	126.861
1599.85	93.578
4213.6	171.837
2430.47	90.525
1445.03	558.471
2461.67	264.147
957.963	213.494
1085.87	777.809
2814.15	1651.07
2071.62	1100.88
1701.34	1118.02
4848.39	1212.89
1562.13	330.932
597.772	168.217
3567.97	1242.23
1265.13	904.746
1543.65	99.849
1503.75	966.152
669.091	1817.26
3220.52	1321.2
1512.74	951.666
1759.11	106.862
1403.71	130.38
2085.16	183.933
573.701	916.757
657.726	1013.53
1739.37	262.967
1192.03	340.763
1816.6	928.635
3317.33	369.893
855.773	754.176
1809.33	234.886
2051.28	374.692
524.089	2546.19
261.803	2393.59
1724.24	1379.44
2370.97	645.109
664.177	1219.07
2246.77	165.808
2027.65	112.17
1951.4	527.475
884.269	1365.93
1608.26	488.104
1149.05	166.663
3134.18	1336.8
595.433	949.747
1601.62	1263.29
4456.44	462.726
605.219	627.115
3327.63	155.741
1746.96	1581.63
1168.2	137.697
2499.08	831.561
2257.86	494.941
1752.9	661.62
2249.03	1287.47
1601.18	628.088
244.567	1847.85
817.038	785.793
236.008	306.193
2797.65	740.063
3052.36	882.403
1900.18	858.959
2498.88	987.08
1525.24	1216.83
1520.32	586.589
849.832	271.148
2898.65	181.767
769.016	292.354
2708.47	786.802
2045.46	683.658
1655.49	494.88
1110.41	80.271
3019.86	576.416
2211.23	559.969
2979.96	376.311
2933.46	980.441
1953.37	2622.95
2243.41	205.107
1241.37	2204.07
2895.56	888.205
242.811	144.367
664.695	189.668
608.891	271.613
810.723	1053.03
2779.58	126.265
1531.11	1180.96
1384.44	606.691
1948.67	204.383
334.726	656.122
2772.6	524.319
1550.45	256.563
1212.59	99.997
397.483	1311.52
464.438	130.991
405.678	320.11
2078.13	65.111
982.312	1828.07
1493.19	1193.1
673.571	642.205
680.144	193.207
229.028	967.334
980.892	510.644
557.151	852.2
311.594	100.91
178.82	64.769
541.82	224.221
3453.82	172.695
1750.4	311.108
879.472	511.86
978.05	1104.55
3005.03	265.087
672.578	1853.43
1751.9	1080.72
3032.93	116.059
450.524	203.549
277.622	547.224
1063.35	416.367
577.911	776.125
1105.54	914.081
1530.12	871.663
479.4	103.214
755.15	1425.14
798.372	1034.05
2529.69	806.838
2419.71	532.075
1049.67	341.651
2736.96	694.296
3132.33	289.438
3244.73	375.208
3034.13	1808.13
1872.4	225.736
2309.46	108.918
3677.59	341.142
4059.5	573.716
2176.68	487.097
408.906	840.893
1007.88	158.725
2797.87	253.687
1065.08	100.66
807.024	320.34
3039.17	80.84
2219.17	697.035
1090.94	355.242
2088.57	1062.18
2473.05	115.701
3319.56	374.364
375.626	351.701
1105.08	274.297
3584.56	383.487
2075.34	281.638
375.071	468.94
812.786	557.799
3911.93	746.918
3211.48	475.954
291.541	269.888
375.477	490.417
456.24	111.535
1318.15	348.119
492.194	397.29
360.89	64.746
447.493	346.024
177.026	1807.5
686.271	567.551
459.539	95.394
2666.46	171.259
3649.36	247.056
2887.43	1210.91
3286.59	132.16
1783.52	333.117
1205.28	206.017
340.345	807.505
529.883	732.297
953.031	1046.65
3396.69	209.354
3384.79	529.192
949.26	1168.8
774.472	501.002
378.463	1122.45
372.829	763.705
1162.43	652.777
1672.45	890.681
1670.22	1740.98
861.196	522.573
690.923	227.568
297.651	225.574
782.912	1591.48
477.279	211.977
388.147	373.125
945.056	1248.51
743.39	288.136
309.661	301.254
3083.09	1084.05
1077.27	1221.9
1937.74	782.106
2511.53	149.986
1470	825.448
608.889	553.807
480.387	565.906
1036.02	280.622
1202.58	380.667
546.142	485.952
3306.74	692.251
1821.69	939.246
2703.16	271.682
4791.45	374.466
1733.2	479.14
2646.97	201.541
2302.88	460.018
477.498	617.165
501.882	411.351
1271.09	465.493
3371.88	532.146
1735.26	166.235
598.075	407.321
3489.36	632.864
2030.8	503.414
1897.67	773.625
2373.8	88.459
1042.75
1192.77
4820.71
1613.8
1546.85
428.8
323.133
3261.79
1963.58
1102.93
577.864
1327.02
467.358
1855.13
2104.92
5833.97
3664.92
1810.57
682.612
2843.67
1821.5
984.531
3030.65
4275.26
383.272
1626.83
1031.95
1103.2
796.928
2291.69
2903.39
1623.23
811.627
348.593
2801.77
4118.88
556.586
242.099
242.487
2398.69
3406.3
437.617
282.792
1736.35
966.481
1543.32
1480.51
396.017
1947.85
1102.94
1457.45
2058.15
608.893

## Sheet: Figure 4D
Figure 4D

## Sheet: Figure 4F
Figure 4F
p62	One end	Two end
Count	0	0
NBR1	One end	Two end
Count	99	9
pKCz	One end	Two end
Count	95	12
MEK5	One end	Two end
Count	100	16
MEKK3	One end	Two end
Count	0	0

## Sheet: Figure 5A
Figure 5A

## Sheet: Figure 5E
filament length [nm]	filament width [Å]
43.77	146.3
45.44	171.68
72.51	148.33
29.98	149.32
34.48	128.98
47.37	144.03
39.52	159.51
60.85	154.93
69.79	159.45
45.27	155.78
44.78	127.67
72.01	156.64
42.7	143.59
60.77	161.33
44.33	153.03
55.19	154.77
54.56	159.93
47.43	162.1
34.71	147.38
59.2	146.71
53.72	147.37
60.72	148.23
60.04	151
44.09	160.2
51.55	167.4
55.53	170.26
48.52	153.89
47.64	160.09
66.74	158.31
77.41	152.76
51.67	158.84
60.98	154.9
43.74	164.68
58.15	163
47.61	147.09
54.47	143.79
49.28	141.13
41.8	152.73
58.02	156.44
42.44	150.35
61.99	156.29
53.01	152.02
29.39	150.88
59.76	159.84
54.17	153.16
75.55	145.55
48.47	135.67
47.59	146.11
55.71	160.24
61.06	138.38
53.05	136.74
47.59	159.29
39.61	154.55
53.57	165.18
53.11	159.5
60	164.93
45.73	150.08
69.42	153.73
41.65	149.66
62.26	158.11
57.39	155.28
32.25	160.7
52.94	164.2
59.44	136.26
42.34	151.6
33.06	164.89
70.33	132.01
34.37	148.32
27.76	131.04
45.49	163.67
54.81	157.91
45.18	154.99
59	150.41
33.57	149.56
41.19	152.88
49.85	151.33
40.03	151.26
52.59	152.81
42.68	152.44
39.05	167.95
47.64	149.91
38.04	170.49
32.64	158.12
50.81	168.15
45.96	167.57
57.42	163.32
62.36	153.67
68.08	152.37
56.28	148.87
48.18	158.64
42.04	156.36
40.25	149.13
53.72	144.86
40.9	142.73
53.98	152.46
46.01	167.17
	141.62
	147.84
	153.81
	152.06
	152.61
	152.21
	159.06
	152.35
	161.55
	154.41
	160.59
	157.74
	178.03
	143.19
	162.29
	161.35
	168.77
	153.13
	161.89
	145.07
	151.49
	155.77
	148.33
	158.54
	146.73
	144.56
	155.73
	155.64
	177.05
	171.15
	158.38
	162
	157.96
	154.07
	160.28
	150.88
	172.56
	177.75
	147.07
	155.53
	156.67
	144.95
	152.8
	151.47
	157.98
	167.91
	169.82
	160.53
	151.85
	169.03
	166.04
	137.9

## Sheet: Supp. Figure 5F upper panel
Figure S5F	anti-p62
Upper panel	anti-actin

## Sheet: Supp. Figure 5F middle panel a
Figure S5F	anti-p62
Middle panel	anti-actin
anti-p62 blot

## Sheet: Supp. Figure 5F middle panel b
Figure S5F	anti-GFP
Middle panel
anti-GFP blot

[truncated: 6 more sheets: Supp. Figure 5F lower panel a, Supp. Figure 5F lower panel b, Supp. Figure 5G, Supp. Figure 7D, Supp. Figure 7E, Supp. Figure 7F]
